# Supplementary material for: Patterns of intra- and intertumor phenotypic heterogeneity in lethal prostate cancer
Source: J Clin Invest. 2025 Jun 10;135(15):e186599. doi: 10.1172/JCI186599 (PMC12321404; doi:10.1172/JCI186599)
Supplement: Supplemental tables 1-4 [file jci-135-186599-s063.xlsx]

## Sheet: Supplementary Table 1
Supplementary Table 1. Demographics of rapid autopsy cohort cases included in this study
Total n = 52
Demographics data	Median	Inter quartile range
Age at initial diagnosis (median [IQR])	60.61	[53.92, 66.33]
PSA at diagnosis (median [IQR])	19.5	[7.55, 111.25]
Age at death (median [IQR])	68.63	[61.91, 74.43]
PSA at death (median [IQR])	90.63	[8.69, 1007.51]
Treatment history	Number of patients	Percent
Androgen deprivation therapy (ADT)*	51	98.0769
Abiraterone acetate	33	63.4615
Enzalutamide	28	53.8462
Taxane therapy	36	69.2308
Carboplatin	27	51.9231
Radiation therapy
Prostate or prostatic bed	38	73.1
Skeletal metastasis directed	23	44.2
Alpharadin	9	17.3077
Metastatic sites	Number of patients	Percent
Bone	48	92.3077
Liver	36	69.2308
Lymph nodes	36	69.2308
Lung	31	59.6154
Adrenal	13	25
Spleen	7	13.4615
Other soft tissue sites	18	34.6154
* Patient 17-033 did not receive any prior ADT

## Sheet: Supplementary Table 2
Supplementary Table 2. Antibodies used for immunohistochemistry
Target	Clone	Host Species	Company	Catalog	Antigen Retrieval	Application	Platform
INSM1	clone A-8	Mouse monoclonal	Santa Cruz Biotechnology	SC-271408	Citrate	IHC, IF	UltraVision (Quanto)
ASCL1	clone 24B7.2D11	Mouse monoclonal	Fisher scientific	BDB556604	HTTR, DAKO	IHC	UltraVision (Quanto)
AR	clone D6F11	Rabbit monoclonal	Cell Signaling Technologies	5153T	HTTR, DAKO	IHC, IF	UltraVision (Quanto)
NKX3.1	NA	Rabbit polyclonal	Thermo Fisher/Biocare	82788	HTTR, DAKO	IHC	UltraVision (Quanto)
FOXA2	EPR4466	Rabbit monoclonal	Abcam	ab108422	HTTR, DAKO	IHC	PowerVision+
Ki-67	SP6	Rabbit monoclonal	Thermo Fisher	MA5-14520	CC1	IHC	Ventana Discovery
SYP	SNP88	Mouse monoclonal	Bio genex	MU363UC	ER2 antigen retrieval	IHC	Ventana Discovery

## Sheet: Supplementary Table 3
Supplementary Table 3. Distribution of anatomic site acorss different molecuarl subtypes
	AR+/NE-	AR-/NE+	AR+/NE+	AR-/NE-
Bone vertebral	26.1658	22.2222	10.2362	0
Bone non-vertebral	11.658	17.7778	6.29921	32.3529
Liver	19.171	28.8889	18.8976	38.2353
Lymph nodes	11.399	8.88889	29.1339	8.82353
Adrenal	3.88601	2.22222	4.72441	0
Lung	4.14508	5.55556	3.93701	11.7647
Abominal/Retroperitoneal soft tissue	2.59067	6.66667	4.72441	0
Prostate	13.7306	7.77778	18.1102	8.82353
Bladder	4.40415	0	1.5748	0
Thoracic soft tissue	2.33161	0	2.3622	0
Spleen	0.518135	0	0	0

## Sheet: Supplementary Table 4
Supplementary Table 4. Associations between genomic alterations and molecular subtypes.
Genomic Feature	Status	AR+NE-	AR-NE+	AR+NE+	AR-NE-
AR	Altered	259	24	76	3
AR	Not altered	85	59	44	30
AR.TP53	Altered	123	23	22	3
AR.TP53	Not altered	221	60	98	30
BRCA2	Altered	47	0	8	0
BRCA2	Not altered	297	83	112	33
PTEN	Altered	114	30	34	33
PTEN	Not altered	230	53	86	0
PTEN.RB1	Altered	11	24	7	19
PTEN.RB1	Not altered	333	59	113	14
PTEN.TP53	Altered	65	13	19	14
PTEN.TP53	Not altered	279	70	101	19
RB1	Altered	26	62	36	19
RB1	Not altered	318	21	84	14
RB1.TP53	Altered	15	46	9	3
RB1.TP53	Not altered	329	37	111	30
TP53	Altered	157	51	42	14
TP53	Not altered	187	32	78	19
AR.BRCA2	Altered	47	0	8	0
AR.BRCA2	Not altered	297	83	112	33
AR.CHD1	Altered	10	0	1	0
AR.CHD1	Not altered	334	83	119	33
AR.RB1	Altered	1	23	22	3
AR.RB1	Not altered	343	60	98	30
CHD1	Altered	18	0	3	1
CHD1	Not altered	326	83	117	32
CHD1.BRCA2	Not altered	344	83	120	33
CHD1.TP53	Not altered	344	83	120	33
PTEN.AR	Altered	75	9	9	3
PTEN.AR	Not altered	269	74	111	30
PTEN.BRCA2	Not altered	344	83	120	33
PTEN.CHD1	Altered	8	0	2	1
PTEN.CHD1	Not altered	336	83	118	32
RB1.BRCA2	Not altered	344	83	120	33
RB1.CHD1	Not altered	344	83	120	33
TP53.BRCA2	Altered	28	0	1	0
TP53.BRCA2	Not altered	316	83	119	33
Numbers indicate the number of tumor samples
