# Supplementary material for: Patterns of intra- and intertumor phenotypic heterogeneity in lethal prostate cancer
Source: J Clin Invest. 2025 Jun 10;135(15):e186599. doi: 10.1172/JCI186599 (PMC12321404; doi:10.1172/JCI186599)
Supplement: Supporting data values [file jci-135-186599-s064.xlsx]

## Sheet: Figure 1A
Site	N	Percent
Bone	42	0.808
Liver	32	0.615
Lymph nodes	27	0.519
Prostate	22	0.423
Lung	13	0.25
Abominal/retroperitoneal soft tissue	8	0.154
Adrenal	7	0.135
Bladder	5	0.0962
Thoracic soft tissue	3	0.0577
Spleen	1	0.0192

## Sheet: Figure 1B
Site	Subtype	Freq	Proportion
Bone	AR+NE-	146	0.378
Liver	AR+NE-	74	0.192
Lymph nodes	AR+NE-	44	0.114
Adrenal	AR+NE-	15	0.0389
Lung	AR+NE-	16	0.0415
Abominal/retroperitoneal soft tissue	AR+NE-	10	0.0259
Prostate	AR+NE-	53	0.137
Bladder	AR+NE-	17	0.044
Thoracic soft tissue	AR+NE-	9	0.0233
Spleen	AR+NE-	2	0.00518
Bone	AR-NE+	36	0.4
Liver	AR-NE+	26	0.289
Lymph nodes	AR-NE+	8	0.0889
Adrenal	AR-NE+	2	0.0222
Lung	AR-NE+	5	0.0556
Abominal/retroperitoneal soft tissue	AR-NE+	6	0.0667
Prostate	AR-NE+	7	0.0778
Bladder	AR-NE+	0	0
Thoracic soft tissue	AR-NE+	0	0
Spleen	AR-NE+	0	0
Bone	AR+NE+	21	0.165
Liver	AR+NE+	24	0.189
Lymph nodes	AR+NE+	37	0.291
Adrenal	AR+NE+	6	0.0472
Lung	AR+NE+	5	0.0394
Abominal/retroperitoneal soft tissue	AR+NE+	6	0.0472
Prostate	AR+NE+	23	0.181
Bladder	AR+NE+	2	0.0157
Thoracic soft tissue	AR+NE+	3	0.0236
Spleen	AR+NE+	0	0
Bone	AR-NE-	11	0.324
Liver	AR-NE-	13	0.382
Lymph nodes	AR-NE-	3	0.0882
Adrenal	AR-NE-	0	0
Lung	AR-NE-	4	0.118
Abominal/retroperitoneal soft tissue	AR-NE-	0	0
Prostate	AR-NE-	3	0.0882
Bladder	AR-NE-	0	0
Thoracic soft tissue	AR-NE-	0	0
Spleen	AR-NE-	0	0

## Sheet: Figure 1C
Site	Subtype	Freq	Proportion
Bone	AR+NE-	146	0.682
Liver	AR+NE-	74	0.54
Lymph nodes	AR+NE-	44	0.478
Adrenal	AR+NE-	15	0.652
Lung	AR+NE-	16	0.533
Abominal/retroperitoneal soft tissue	AR+NE-	10	0.455
Prostate	AR+NE-	53	0.616
Bladder	AR+NE-	17	0.895
Thoracic soft tissue	AR+NE-	9	0.75
Spleen	AR+NE-	2	1
Bone	AR-NE+	36	0.168
Liver	AR-NE+	26	0.19
Lymph nodes	AR-NE+	8	0.087
Adrenal	AR-NE+	2	0.087
Lung	AR-NE+	5	0.167
Abominal/retroperitoneal soft tissue	AR-NE+	6	0.273
Prostate	AR-NE+	7	0.0814
Bladder	AR-NE+	0	0
Thoracic soft tissue	AR-NE+	0	0
Spleen	AR-NE+	0	0
Bone	AR+NE+	21	0.0981
Liver	AR+NE+	24	0.175
Lymph nodes	AR+NE+	37	0.402
Adrenal	AR+NE+	6	0.261
Lung	AR+NE+	5	0.167
Abominal/retroperitoneal soft tissue	AR+NE+	6	0.273
Prostate	AR+NE+	23	0.267
Bladder	AR+NE+	2	0.105
Thoracic soft tissue	AR+NE+	3	0.25
Spleen	AR+NE+	0	0
Bone	AR-NE-	11	0.0514
Liver	AR-NE-	13	0.0949
Lymph nodes	AR-NE-	3	0.0326
Adrenal	AR-NE-	0	0
Lung	AR-NE-	4	0.133
Abominal/retroperitoneal soft tissue	AR-NE-	0	0
Prostate	AR-NE-	3	0.0349
Bladder	AR-NE-	0	0
Thoracic soft tissue	AR-NE-	0	0
Spleen	AR-NE-	0	0

## Sheet: Figure 2
Patinet ID	Site ID	Unique sample ID	Anatomic site code	Subtype	AR	NKX3.1	SYP	INSM1	ASCL1	FOXA2	Ki-67
03-163	AA2	TMA97_1	2	1	170	130	0	2	80	0	0
03-163	DD3	TMA97_2	1	3	60		0	100	10	0
03-163	HH1	TMA97_3	1	1	170	140	0	0	30	0	5
03-163	HH1	TMA97_4	1	1	170	140	0	0	10	0	2
03-163	MM6	TMA97_5	1	1	120	120	0	0	10	0	10
03-163	MM6	TMA97_6	1	3	50	140		60	50	0	2
03-163	S3	TMA97_7	3	3	80	160	0	60	70	0	40
03-192	KK2	TMA97_8	1	2	0	0	200	120	60	0	2
03-192	LL2	TMA97_9	1	2	0	0	200	140	50	50	2
05-144	AA3	TMA97_10	2	2	0	0	100	160	70	40	20
05-144	AA3	TMA97_11	2	2	0	0	100	180	80	80	10
05-144	E1	TMA97_12	3	2	0	0	30	170	140	90	10
05-144	E1	TMA97_13	3	2	0	0	100	130	140	90	2
05-144	EE1	TMA97_14	1	2	0	0		180	70	60	1
05-144	H3	TMA97_15	4	2	0	0	70	20	50	180	30
05-144	H3	TMA97_16	4	2	0	0	100	160	120	90	10
05-144	I2	TMA97_17	4	2	0	0	100	180	100	70	10
05-144	I2	TMA97_18	4	2	0	0	50	140	80	120	2
05-144	UU5	TMA97_19	2	2	0	0	100	180	100	110	20
05-144	UU5	TMA97_20	2	2	0	0	100	180	70	110	20
05-144	V2	TMA97_21	5	2	0	0	30	140	80	100	2
05-144	V2	TMA97_22	5	2	0	0	100	160		80	10
05-144	Z1	TMA97_23	4	2	0	0	80	180	120	30	1
05-144	Z1	TMA97_24	4	2	0	0	80	180	120	70	20
06-131	AA1	TMA97_25	2	3	190	120	0	20	0	0	10
06-131	AA1	TMA97_26	2	1	190	130	0	2	0	0	10
06-131	DD3	TMA97_27	1	1	180	80	0	0	0	0	1
06-131	E1	TMA97_28	4	3	170	90		20	0	0	30
06-131	FF1	TMA97_29	1	1	180	120	0	2	0	0	20
06-131	FF1	TMA97_30	1	1	180	120	1	2	0	0	10
06-131	HH2	TMA97_31	1	3	150	120	20	0	0	0	20
06-131	HH2	TMA97_32	1	3	130	120	60	4	0	0	30
06-131	II2	TMA97_33	1	1	140	30		2	0	0	1
06-131	II2	TMA97_34	1	3	140	40	40	0	0	0	3
06-131	QQ1	TMA97_35	2	1	180	40	0		0		30
07-042	EE1	TMA97_36	1	3		180	160				1
07-042	EE1	TMA97_37	1	3	180		90	22	0	0	10
07-042	F2	TMA97_38	8	3	180	180	170	10	0	0	1
07-042	F2	TMA97_39	8	3	180	180	180	10	0	1	1
07-042	G1	TMA97_40	4	3	180	190	180	80	32	0	1
07-042	G1	TMA97_41	4	3	200	190	90	4	30	2	1
07-042	GG2	TMA97_42	1	3	170	130		40	10	0	1
07-042	GG2	TMA97_43	1	3	120	130		30	1	0
07-042	H6	TMA97_44	4	3	180	130	150	60	40	1	1
07-042	H6	TMA97_45	4	3	180	130	120	40	40	2	1
07-042	I1	TMA97_46	4	3	140	60	100	12	0	1	1
07-042	J1	TMA97_47	4	3	170	100	130	40	12	0	1
07-042	K6	TMA97_48	4	3	170	100		50	10	0	1
07-042	K6	TMA97_49	4	3	150	70	130	60	7	5	1
07-042	K6	TMA97_50	4	3	180	80	110	60	22	5	1
07-042	L1	TMA97_51	5	3	180	190	130	12	20	1	1
07-042	M1	TMA97_52	5	3	170	180	110	100	40	0	1
07-042	M1	TMA97_53	5	3	200	180	60	100	40	0	1
08-016	E2	TMA97_54	8	2	10	0	0	32	40	0	0
08-016	F5	TMA97_55	7	2	0	0	0	110	90	32
08-016	F5	TMA97_56	7	2	0	10	0	140	100	70	50
08-016	G4	TMA97_57	4	4	0	0	0	2	30	0	0
08-016	G4	TMA97_58	4	2	0	0	0	30	100	60	3
08-016	JJ2	TMA97_59	1	2	0	0	80	120	60	60	80
08-016	LL3	TMA97_60	1	2	0	0	80	140	90	70	80
08-016	LL3	TMA97_61	1	2	0	0	100	100	40	40	40
10-056	G1	TMA97_62	2	3	80	100	160	0	0	0	20
10-056	G1	TMA97_63	2	3	70	80	160	0	0	0	30
10-056	I1	TMA97_64	4	3	150	120	150	0	0	0	50
10-056	I1	TMA97_65	4	3	100	120	120	0	0
10-056	I2	TMA97_66	4	3	70	80	130	12	0	0	20
10-056	I2	TMA97_67	4	3	70	80	180	0	0	0	20
10-056	J2	TMA97_68	4	3	40	90	180	2	0	0	3
10-056	J2	TMA97_69	4	3	60	100	150	0	0	0	3
10-056	K2	TMA97_70	3	3	60	70	180	2	0	0	30
10-056	K2	TMA97_71	3	1	60	100		2	0	0	30
11-028	A3	TMA97_72	3	4	0			0		0	10
11-028	DD5	TMA97_73	2	4	0	10	0	0	0	0	10
11-028	J4	TMA97_74	3	4	0	0	0	2	0	0	20
11-028	J4	TMA97_75	3	4	0	0	0	0	0	0	30
11-028	JJ2	TMA97_76	2	4	0	0		0	0
11-028	JJ2	TMA97_77	2	4	0	0	0	0	0	0	70
11-028	L2	TMA97_78	6	4	0	10	0	0	0	0	30
11-028	MM4	TMA97_79	2	4	0	0	0	0	0	0	70
11-028	MM4	TMA97_80	2	4	0	0	0	0	0	0	40
11-028	NN2	TMA97_81	2	4	0	0	0	0		0	5
11-028	NN2	TMA97_82	2	4	0	0	0	0	0	0	50
12-011	AA5	TMA97_83	2	1	100	80	0	0	0	0	40
12-011	D2	TMA97_84	8	1	150	120	0	2	0	0	40
12-011	D2	TMA97_85	8	1	150	120	0	0	0	0	40
12-011	D27	TMA97_86	8	3	170	140	80	0	0	5	2
12-011	D27	TMA97_87	8	3	170	160	30	0	0	0	40
12-011	D4	TMA97_88	8	1	100	160	2	1	0	5	80
12-011	D4	TMA97_89	8	1	140	120	2	1	0	2	80
12-011	EE2	TMA97_90	1	1	80	120	0	0	0	0	70
12-011	GG1	TMA97_91	1	1	50	90	0	0	0	0	40
12-011	I6	TMA97_92	4	3	120	100	20	4	0	0	60
12-011	I6	TMA97_93	4	3	120	100	20	10	0		70
12-011	J3	TMA97_94	9	3	100	130	0	120	30	0	80
12-011	J3	TMA97_95	9	3	110	90	0	60	10	0	70
12-021	AA5	TMA97_96	2	1	160	120	0		0	0	3
12-021	AA5	TMA97_97	2	1	150	120		0			1
12-021	FF3	TMA97_98	1	2	0	0	0	20	0	90
12-021	H1	TMA97_99	3	2	0	0	0	80	0	140	90
12-021	H1	TMA97_100	3	2	0	0	0	80	0	140	90
12-021	J4	TMA97_101	10	3	0	50	0	80	20	160
12-021	J4	TMA97_102	10	3	0	150	0	80	0	0	90
12-021	JJ4	TMA97_103	1	2	0	0	0	50	0	130	95
12-021	JJ4	TMA97_104	1	2	0	0	0	40	0	120	95
13-042	D13	TMA97_105	8	1	180	160	0	0	0	0	2
13-042	D13	TMA97_106	8	1	180	160	0	15	0	2	20
13-042	D6	TMA97_107	8	1	190	180	0	2	0	0	1
13-042	D6	TMA97_108	8	1	190	180	0	0	0	0	1
13-042	D7	TMA97_109	8	1	120	180	0	10	0	0	1
13-042	D7	TMA97_110	8	3	190	160	20	0	0	0	1
13-042	D7	TMA97_111	8	3	190	180	20	10	0	0	1
13-042	EE3	TMA97_112	1	1	100	120	0	2	0	0	30
13-042	EE3	TMA97_113	1	1	120	140	0	0	0	0	40
13-042	G1	TMA97_114	5	1	30	150	0	0	0	0	10
13-042	GG6	TMA97_115	1	1	130	120	0	0	0	0	20
13-042	GG6	TMA97_116	1	1	120	140	0		0	0	30
13-042	H1	TMA97_117	3	3	20	60		30	20
13-042	H2	TMA97_118	3	1		180	0			0	60
13-042	JJ6	TMA97_119	1	1	70	100	0	0	0	0	30
13-042	JJ6	TMA97_120	1	1	80	130	0	0	0	0	30
13-042	M2	TMA97_121	4	3	30	120	20	2	0	0	20
13-042	M2	TMA97_122	4	1	60	140		2	0
13-042	O3	TMA97_123	3	1	100	140	10		7	0	60
13-042	O3	TMA97_124	3	3	120	140	0	20	0	0	50
13-084	BB5	TMA97_125	2	4	0	0	0	2	0	0	30
13-084	D10	TMA97_126	8	2	0	0	160	160	100	30	70
13-084	D10	TMA97_127	8	2	0	0	60	20	0	0	30
13-084	D18	TMA97_128	8	1	180	180	2	10	0	0	10
13-084	D18	TMA97_129	8	1	160	180	0	2	0	0	30
13-084	D7	TMA97_130	8	3	100	100	60	100	50	50	70
13-084	D7	TMA97_131	8	4		0	10
13-084	H2	TMA97_132	3	2	0	0	180	160	110	50	70
13-084	H2	TMA97_133	3	2	0	0	180	160	90	10	80
13-084	NN4	TMA97_134	1	1	50	90	0			0	50
13-084	QQ5	TMA97_135	2	4	0	0	0	0	0	0	30
13-099	H3	TMA97_136	3	3	30	0	0	30	20	0	60
13-099	H3	TMA97_137	3	3	20	0	0	20	10	0	60
13-099	J1	TMA97_138	6	1	100	120	0	0	24	0	2
13-099	J1	TMA97_139	6	1	60	110	0	0	2	0	1
13-099	K3	TMA97_140	6	4	0	0	0	0	0	0
13-099	K3	TMA97_141	6	4	0	0	0	0	0	0
13-117	A3	TMA97_142	3	4	0	0	0	0	0	0	30
13-117	A5	TMA97_143	3	4	0	0	2	0	0	0	30
13-117	A5	TMA97_144	3	4	0	0	2	0	0	0	60
13-117	A5	TMA97_145	3	4	0	0	0	0	0	0	50
13-117	A5	TMA97_146	3	4	0	0	0	0	0	0	50
13-117	A5	TMA97_147	3	4	0	0	0	0	0	0	80
13-117	AA2	TMA97_148	2	4	0	0	0	0		0	50
13-117	AA2	TMA97_149	2	4	0		0	0	0		40
13-117	H3	TMA97_150	3	4	0	0	0	0	0	0	20
13-117	H3	TMA97_151	3	4	0	0	0	0	0	0	10
13-117	H7	TMA97_152	3	4	0	0		0	0	0	40
13-117	H7	TMA97_153	3	4	0	0		0	0	0	40
13-117	OO10	TMA97_154	2	4	0	0	0		0	0	80
13-117	OO10	TMA97_155	2	4	0	0	0	0	0	0	80
14-039	D6	TMA97_156	8	1	30	50	0	0	0	0	30
14-039	D6	TMA97_157	8	1	30	50	0	0	0	0	40
14-039	E1	TMA97_158	6	1	60	100		0	0	0	60
14-039	E1	TMA97_159	6	1	60	100	0	0	0	0	10
14-039	K1	TMA97_160	3	1	40	100	10		20	0	90
14-096	D4	TMA97_161	8	1	170	100	0	0	10	0	1
14-096	D4	TMA97_162	8	1	170	120	0	0	10	0	3
14-096	D8	TMA97_163	8	3	200	180	60	0	0	0	1
14-096	D8	TMA97_164	8	3	200	120	60	0	0	0	1
14-096	GG5	TMA97_165	1	1	180	110	0	0	0	0	20
14-096	HH2	TMA97_166	1	3	110	60	80	0	0	0	30
14-096	HH2	TMA97_167	1	1	140	100		0	0	0	20
15-010	H3	TMA97_168	3	2	12	10	10	70	90		70
15-010	H3	TMA97_169	3	2	14	10	30	80	90		70
15-010	K2	TMA97_170	4	1	200	160	0	2	0		1
15-010	K2	TMA97_171	4	1	190	120	0		0		1
15-010	K3	TMA97_172	4	3	160		70		50		30
15-010	K3	TMA97_173	4	3	160	60	150		14		30
15-010	K4	TMA97_174	4	1	200	90	0		0		1
15-010	K4	TMA97_175	4	3	0	140	40	60	110		40
15-010	MM1	TMA97_176	1	2		10		60	10
15-010	MM2	TMA97_177	1	2	0	0	90	10	10	0	10
15-096	AA2	TMA97_178	2	3	170	170	30	20	12	0	2
15-096	AA2	TMA97_179	2	1	170	100	0	0	0	0	20
15-096	AA2	TMA97_180	2	1	140	140	0	10	0	0	30
15-096	DD3	TMA97_181	1	1	160	130		0	0	0	70
15-096	DD3	TMA97_182	1	1	170	140		0	0	0	70
15-096	E5	TMA97_183	6	1	120	150	0	0	2	0	10
15-096	E5	TMA97_184	6	1	120	150	2	0	10	0	2
15-096	FF2	TMA97_185	1	1	110	150	0	0	0	0	70
15-096	FF2	TMA97_186	1	1	140	150	0	0	0	0	60
15-096	H8	TMA97_187	3	1	150	120	0	0	0	0	80
15-096	H8	TMA97_188	3	1	130	130	0	0	0	0	80
15-096	J1	TMA97_189	4	3	140	140	30	12	3	2	5
15-096	J1	TMA97_190	4	3	140	130	30	12	10	0	2
15-096	L1	TMA97_191	4	1	170	130	0	2	10	0	5
15-096	OO2	TMA97_192	2	1	140	120	0	0	0	0	60
15-096	OO2	TMA97_193	2	1	140		0	0	0		60
15-096	QQ3	TMA97_194	2	3	90	150	30	12	0	0	30
16-052	CC2	TMA97_195	1	1	70	110	0	2	0	0	60
16-052	CC2	TMA97_196	1	1	70	110	0	0	0	0	50
16-052	D1	TMA97_197	8	4		0	0	0	2	0	1
16-052	DD1	TMA97_198	1	1	60	110	1	0	0	0	30
16-052	DD1	TMA97_199	1	1	160	90		10	0	0	30
16-052	E6	TMA97_200	6	3	140	150	30	10	30	0	30
16-052	E6	TMA97_201	6	3	150	120	50	0	0	0	20
16-052	G1	TMA97_202	5	1	180	160		2	0	0	20
16-052	G1	TMA97_203	5	1	120	130	12	2	0	0	40
16-052	L1	TMA97_204	4	1	100	160	0	0	0	0	20
16-052	L1	TMA97_205	4	1	90	140	0	0	0	0	30
16-071	DD1	TMA97_206	2	2	0	0	50	90	90	14	90
16-071	DD1	TMA97_207	2	2	0		30	120		30
16-071	E3	TMA97_208	6	2	0	0	180	90	130	40	90
16-071	FF3	TMA97_209	2	2		0	0	120	70	20
16-071	FF3	TMA97_210	2	4		0	0
16-071	H1	TMA97_211	3	2	0	0	170	100	110	40	90
16-071	H1	TMA97_212	3	2		0		110	80
16-071	I3	TMA97_213	6	2	0	0		90	150	60	90
16-071	I3	TMA97_214	6	2	0	0	20	90	150	60	90
16-071	JJ1	TMA97_215	2	2	0	0		90	100		60
16-080	AA1	TMA97_216	2	2	0	0	0	90	140	0	70
16-080	AA1	TMA97_217	2	2	0	0		60	120	0	60
16-080	AA4	TMA97_218	2	2	0	10	0	50	60	0	70
16-080	BB7	TMA97_219	2	2	0	0		30	30
16-080	BB7	TMA97_220	2	4	0	0	0	12	80	0	60
16-080	D4	TMA97_221	8	4	0	0	2	0	0	30	30
16-080	D4	TMA97_222	8	4	0	0		0	0	30	1
16-080	EE5	TMA97_223	2	2	0	0		30	50	0	40
16-080	EE5	TMA97_224	2	2	0	0	0	32	60	0	60
16-080	L1	TMA97_225	3	2	0	0	0	50	100	0	70
16-080	L1	TMA97_226	3	2	0	0	0	50	150	0	60
16-080	O2	TMA97_227	6	1		50	0		170	0
17-001	BB2	TMA97_228	2	1	120	10	0	0	2	0	60
17-001	BB2	TMA97_229	2	1	200	160	0	0
17-001	FF5	TMA97_230	1	2	0		200	150	50	0	60
17-001	FF5	TMA97_231	1	2	0	0	150	100	90	0	60
17-001	HH3	TMA97_232	1	2		0	80
17-001	I1	TMA97_233	7	2	0		150	140	140	5	70
17-001	I1	TMA97_234	7	2	0	0	140	140	130	10	70
17-001	I1	TMA97_235	7	2	0	0	30	120	110	10	50
17-001	I2	TMA97_236	7	2	0	0	130	160	180	2	70
17-007	H1	TMA97_237	3	1	120	40	2	0	0	0	3
17-007	H1	TMA97_238	3	1	120	50	2	0	0	0	1
17-017	BB4	TMA97_239	2	2	0	0	100	130	90	70	80
17-017	BB4	TMA97_240	2	2	0	0		150	90	50	80
17-017	D3	TMA97_241	8	3	0	40	180	100	160	0	40
17-017	D3	TMA97_242	8	3	0	70	180	120	140	10	10
17-017	H1	TMA97_243	3	2	0	0	200	140	120	60	80
17-017	H1	TMA97_244	3	2	0	0	200	170	170	60	80
17-017	I1	TMA97_245	3	2	0	0	120	140	140	70	80
17-017	I1	TMA97_246	3	2	0	0	130	180	130	60	80
17-017	K6	TMA97_247	3	2	0	0	100	170	170	60	80
17-017	N1	TMA97_248	6	2	0	0	100	140	120	40	70
17-017	N1	TMA97_249	6	2	0	0	200	140	90	40	60
17-017	O2	TMA97_250	4	3	0	30		120	140	50	70
17-017	O2	TMA97_251	4	3	0	40	32	120	140	50	80
17-017	RR5	TMA97_252	2	1	160	160	0	0	0	0	2
17-017	SS3	TMA97_253	2	1	160	160	0	0	0	0	2
17-017	SS3	TMA97_254	2	1	160	160		0	0	0	1
17-033	FF2	TMA97_255	1	1	170	120		0	0	0	40
17-033	FF2	TMA97_256	1	1	160	120	0	2	0	0	60
17-033	H3	TMA97_257	7	1	160	170	0	0	10	0	80
17-033	H3	TMA97_258	7	1	160	170	0	0	0	0	90
17-033	J2	TMA97_259	7	3	50	140	80	1	0	0	80
17-033	J2	TMA97_260	7	1	70	140		0	0	0	60
17-036	GG1	TMA97_261	1	1	160	160	0	10	0	0	20
17-036	GG1	TMA97_262	1	1	160	100	0	2	0	0	30
17-036	GG3	TMA97_263	1	1	180	110	0	2	0	0	30
17-036	GG3	TMA97_264	1	1	90	60	0	1	0	0	40
17-036	H1	TMA97_265	3	3	120	120	0	20	0	0	30
17-036	H1	TMA97_266	3	1	120	120	0	10	0	0	30
17-036	H10	TMA97_267	3	1	130	140	0	0	0	0	30
17-036	H10	TMA97_268	3	1	130	140	0	0	0	0	40
17-036	H3	TMA97_269	3	1	120	120	0	10	0	0	20
17-036	H3	TMA97_270	3	1	120	110	0	1	0	0	40
17-036	HH1	TMA97_271	1	1	150	100	0	0	0	0	5
17-036	HH1	TMA97_272	1	1	150	120		0		0	2
17-036	HH3	TMA97_273	1	1	150	150	0	0	0	0	10
17-036	HH3	TMA97_274	1	1	180	150	0	0	0	0	10
17-036	I1	TMA97_275	3	1	120	170	0	0	0	0	20
17-036	I1	TMA97_276	3	1	120	170	0	0	0	0	20
17-036	I2	TMA97_277	3	1	120	120	0		0	0	30
17-036	I2	TMA97_278	3	3	120	120	0	30	0	0	30
17-036	K2	TMA97_279	3	1	170	150	0	0	0	0	30
17-036	K2	TMA97_280	3	1	170	150	0	0	0	0	20
17-036	L3	TMA97_281	4	1	180		0	0	0	0	2
17-036	L3	TMA97_282	4	1	120	150	0	0	0	0	50
17-036	N1	TMA97_283	4	1	160	150	0	0	0	0	10
17-036	N1	TMA97_284	4	1	180	150	0	0	0	0	20
17-036	N2	TMA97_285	4	1	180	180	0	10	0	0	10
17-036	N2	TMA97_286	4	1	160	180	0	0	0	0	20
17-036	N6	TMA97_287	4	1	130	180	0	0	0	0	30
17-036	N6	TMA97_288	4	1	130	180	0	0	0	0	40
17-042	BB1	TMA97_289	2	3	130	100		20	30		60
17-042	BB1	TMA97_290	2	1	160	120	0	10	0	0	60
17-042	D12	TMA97_291	8	1	50	150	0	0	0
17-042	D12	TMA97_292	8	1	50	150	0	0	0
17-042	E2	TMA97_293	6	1	160		0	0	0		70
17-042	E2	TMA97_294	6	1	160	120	0		0		70
17-042	FF1	TMA97_295	1	1	100	80	0	2	0	0	60
17-042	FF1	TMA97_296	1	1	100	80	0	10	0	0	60
17-042	H1	TMA97_297	2	1	80	110	0	0	0	0	70
17-042	H2	TMA97_298	2	3	50	80	0	30	0	0	70
17-042	H2	TMA97_299	2	3	60	110	0	20	30	0	70
17-042	II1	TMA97_300	1	1	70	120	0	10	0	0	70
17-042	II1	TMA97_301	1	1	70	70		10	0	0	60
17-042	PP7	TMA97_302	2	1	140	70	0	0	0	0	80
17-043	I1	TMA97_303	4	1	70	0	0	0	0	0	80
17-043	I1	TMA97_304	4	1	60	0	2	0	2	0	70
17-043	J2	TMA97_305	7	1	30	0	0	0	0	0	50
17-043	K1	TMA97_306	4	1	40	0	0	10	0	0	80
17-043	K1	TMA97_307	4	1	60	4	0	0	0	0	80
17-057	A2	TMA97_308	3	1	200	170	0		0		10
17-057	J2	TMA97_309	3	1	30	140	0	0	0	0	30
17-057	K2	TMA97_310	3	1	40		0	0	0	0	30
17-057	K2	TMA97_311	3	1	90	70	0	0	0	0	20
17-057	L2	TMA97_312	3	1	130	70	7	0	0	0	30
17-057	L2	TMA97_313	3	1	70	150		0	0	0	40
17-057	L3	TMA97_314	3	1	70	130	0	0	0	0	30
17-057	L8	TMA97_315	3	1	70	90	7	0	0	0	2
17-057	M1	TMA97_316	3	1		150	0	10	0	0	40
17-057	M1	TMA97_317	3	3		120		62	0	0	40
17-057	M2	TMA97_318	3	3	30	120	0	80	0	0	40
17-057	M2	TMA97_319	3	3		140		44	0
17-072	A1	TMA97_320	3	1	60		0			0	2
17-072	E1	TMA97_321	6	3	50	110		22	0		3
17-072	E1	TMA97_322	6	3	60	90		30	0	0	3
17-072	E4	TMA97_323	6	3	70	100		20	0	0	3
17-072	I2	TMA97_324	11	1	120	70	0	0	0	0	10
17-072	I2	TMA97_325	11	1	80	160	0	0	0	0	1
17-072	K1	TMA97_326	4	1	140	180	0	0	0	0	10
17-081	D1	TMA97_327	8	1	30	70	0	0	0		20
17-081	D1	TMA97_328	8	1	40	70	0	0	0	0	30
17-081	D10	TMA97_329	8	1	100	30	0	1	0	0	40
17-081	D10	TMA97_330	8	1	100	20	0	1	0	0	50
17-081	D16	TMA97_331	8	3	30	170	0	20	0	0	30
17-081	D16	TMA97_332	8	1	60	170	0	10	0	0	40
17-081	D6	TMA97_333	8	3	160	170	2	20	0	0	40
17-081	D6	TMA97_334	8	3	80	150	180	2	0	0	50
17-081	HH3	TMA97_335	1	1	60	70	0	0	60	0	10
17-081	HH3	TMA97_336	1	1	50	70	0	0	50	0	5
17-081	K3	TMA97_337	4	1	180	170	0	0	0	0	50
17-081	K3	TMA97_338	4	1	180	170	0	0	0	0	40
17-081	P8	TMA97_339	4	1	120	60	0	0	0	0	20
17-081	P8	TMA97_340	4	1	120	100	0	0		0	70
17-085	C1	TMA97_341	10	1	100	120	0	0	0	0	10
17-085	C1	TMA97_342	10	1	100	120	0	2		0	10
17-085	C2	TMA97_343	10	1	180	170	0	10	10	0	20
17-085	C2	TMA97_344	10	1	120	150	0	2	10	0	20
17-085	CC2	TMA97_345	1	1	80	120	0	0	0	0	1
17-085	CC2	TMA97_346	1	1	80		0			0	2
17-085	D1	TMA97_347	8	3	160	140	40	0	0	0	0
17-085	D11	TMA97_348	8	1	160		0	0	0	0	5
17-085	D3	TMA97_349	8	1	180	190	10	0	0	0	2
17-085	D3	TMA97_350	8	3	180	190	40	0	10	0	5
17-085	D6	TMA97_351	8	3	180	190	20	0	0	0	1
17-085	G1	TMA97_352	5	1	120	150	15	2	0	0	20
17-085	G1	TMA97_353	5	1	160	150	3	0	0	0	10
17-085	G3	TMA97_354	5	1	120	150	4	2	0	0	4
17-085	G3	TMA97_355	5	1	160	190	2	0	0	0	3
17-085	G7	TMA97_356	5	3	180	190		30	0	0	30
17-085	G7	TMA97_357	5	3	140	160	20	10	0	0	2
17-085	H1	TMA97_358	7	1	120	140	0	2	10		10
17-085	H1	TMA97_359	7	1	120	140	0	1	0	0	20
17-085	I3	TMA97_360	7	1	120	120	2	0	0	0	2
17-085	I3	TMA97_361	7	1	180	180	0	0	2	0	20
17-085	L1	TMA97_362	3	1	180	170	0	0	0	0	30
17-085	L1	TMA97_363	3	1	160	160	0	0	0	0	40
17-085	L3	TMA97_364	3	1	160	160	0	0	0	0	30
17-085	L3	TMA97_365	3	1	160	180	0	0	0	0	40
17-085	S1	TMA97_366	4	3	140	180	20	0	0	0	2
17-085	S1	TMA97_367	4	3	140	150	4	30	0	0	2
17-085	U2	TMA97_368	7	3	180	150	80	0	0	0	5
17-085	U2	TMA97_369	7	3	140	120	42	0	0	0	2
17-085	V10	TMA97_370	9	1	140	150	0	0	0	0	3
17-085	V10	TMA97_371	9	1	140	100	0	0	0	0	10
17-085	V9	TMA97_372	9	1	160	140	15	10	0	0	40
17-085	V9	TMA97_373	9	1	140	140	2	0	0	0	1
17-097	H1	TMA97_374	3	3	140	170		60	40
17-097	H1	TMA97_375	3	3	120	160	0	30	0	0	60
17-097	I1	TMA97_376	3	1	100	160	0	10	0	0	70
17-097	I1	TMA97_377	3	1	100	120	0	10	0	0	50
17-097	I4	TMA97_378	3	1	160	130	0	0	0	0	70
17-097	I4	TMA97_379	3	1	160	130	0	10	0	0	90
17-097	I4	TMA97_380	3	1	160	100	0	0	0	0	50
17-097	I4	TMA97_381	3	1	160	110	0	0	0	0	50
17-097	I8	TMA97_382	3	1	140	130	0	0	0	0	70
17-097	I8	TMA97_383	3	1	180	120	0	0	0	0	10
17-097	I8	TMA97_384	3	1	170	170	0	0	0	0	2
17-097	I8	TMA97_385	3	1	170	170		0	0		70
17-097	L3	TMA97_386	6	1	180	180	0	0	0	0	90
17-097	L3	TMA97_387	6	1	170	180		10	0	0	90
18-018	D1	TMA97_388	8	3	160	120	20	1	22	0	40
18-018	D1	TMA97_389	8	1	180	100		0	0	0	40
18-018	D2	TMA97_390	8	1	180	100	10	0	0	0	20
18-018	D2	TMA97_391	8	1	180	60	10	0	0	0	20
18-018	D7	TMA97_392	8	1	140	30	0	0	0	0	10
18-018	D7	TMA97_393	8	1	140	50	0	0	0	0	10
18-018	H1	TMA97_394	9	1	180	30		0	0	0	1
18-018	H1	TMA97_395	9	1	180	90	0	0	0	0	5
18-018	H1	TMA97_396	9	1	140	80	0	0	0	0	5
18-018	H1	TMA97_397	9	1	180	90	10	0	0	0	2
18-018	H2	TMA97_398	9	1	180	170	4	0	0	0	20
18-018	H2	TMA97_399	9	1	180	120	0	0	0	0	10
18-018	H2	TMA97_400	9	1	180	40	4	0	0	0	2
18-018	H2	TMA97_401	9	1	180	60	1	0	0	0	10
18-018	H8	TMA97_402	9	1	180		2		0	0	10
18-018	H8	TMA97_403	9	1	180	60	0		0	0	10
18-018	I2	TMA97_404	4	1	160	80	0	0	0	0	1
18-018	I2	TMA97_405	4	1	140	90	0	0	0	0	1
18-030	A3	TMA97_406	3	1	140	170	0	2	0	0	50
18-030	A3	TMA97_407	3	1	130	150	0	0	20	0	60
18-030	AA1	TMA97_408	2	1	120	140	0	0	0	0	30
18-030	AA1	TMA97_409	2	1	180	130	0	0	0	0	40
18-030	D2	TMA97_410	8	1	120	80	0	0	0	0	5
18-030	D2	TMA97_411	8	1	70	80		0	10	0	30
18-030	D2	TMA97_412	8	1	40	60	0	0	20	0	40
18-030	D2	TMA97_413	8	1	40	60		0	10	0	30
18-030	D5	TMA97_414	8	1	130	0	0	0	0	0	10
18-030	D5	TMA97_415	8	1	160	0		0	0	0	5
18-030	D8	TMA97_416	8	1	120	70	0	0	0	0	3
18-030	DD3	TMA97_417	1	1	130	90	0	0	0	0	40
18-030	DD3	TMA97_418	1	1	160	120	0	0	0	0	40
18-030	FF1	TMA97_419	1	1	160	120	0	0	0	0	30
18-030	FF1	TMA97_420	1	1	160	120	0	0	0	0	40
18-030	H2	TMA97_421	3	1	170	120	0	0	0	0	15
18-030	H2	TMA97_422	3	1	160	110	0	0	0	0	20
18-030	H6	TMA97_423	3	1	150	130		0	0	0	10
18-030	H6	TMA97_424	3	1	140	90	0	0	0	0	1
18-030	HH5	TMA97_425	1	1	140	120	0	0	1	0	15
18-030	HH5	TMA97_426	1	1	140	120	0	0	1	0	10
18-030	I2	TMA97_427	9	1	190	190	0	0	20	0	10
18-030	J4	TMA97_428	3	1	160	90	0	0	1	0	2
18-030	J4	TMA97_429	3	1	160	120	0	0	0	0	3
18-030	K1	TMA97_430	3	1	170	80		0	0	0	2
18-030	L1	TMA97_431	4	1	180	120	0	0	0	0	2
18-030	M1	TMA97_432	4	1	170	120	0	0	4	0	30
18-030	N2	TMA97_433	4	1	170	80	0	0	3	0	10
18-030	N2	TMA97_434	4	1	150	60		0	0	0	1
18-030	NN1	TMA97_435	2	1	140	120	0	0		0	10
18-030	NN1	TMA97_436	2	1	140	100	0	0	0	0
18-030	NN7	TMA97_437	2	1	130	100	0	0	0	0	30
18-030	O2	TMA97_438	4	1	140	130	15	0	0	0	20
18-030	OO6	TMA97_439	1	1	130	120	0	4	0	0	10
18-030	OO6	TMA97_440	1	1	130	100	0	4	0	0	10
18-030	P1	TMA97_441	4	3	120	120	20	0	0	0	30
18-030	P1	TMA97_442	4	1	140	120	0	0	0	0	40
18-039	D1	TMA97_443	8	2	0	0	200	100	160	10	10
18-039	D1	TMA97_444	8	3	0	20	200	100	130	0	10
18-039	D2	TMA97_445	8	2	0	0	200	70	160	0	20
18-039	D2	TMA97_446	8	2	0	0	200	120	150	0	10
18-039	D4	TMA97_447	8	2	0	0	200	100	150	0	10
18-039	EE1	TMA97_448	1	2	0	0	100	100	80	0	2
18-039	EE1	TMA97_449	1	2	0		60	130	160	0	40
18-039	FF4	TMA97_450	1	2	0	0	100	140	140	0
18-039	H5	TMA97_451	3	2	0	0	140	100	140	0	100
18-039	H5	TMA97_452	3	2	0	0	140	140	170	0	100
18-039	HH2	TMA97_453	1	2		0	120	70	100	0	30
18-039	HH2	TMA97_454	1	2	0	0	100	60	120	0	30
18-039	HH2	TMA97_455	1	2		0	60	60	90	0	20
18-039	HH2	TMA97_456	1	3	180	200	52	60	120	0	20
18-039	HH2	TMA97_457	1	2	0	0	30	20	90	0	10
18-039	J3	TMA97_458	4	2	10	0	150	160	170	10	90
18-039	J3	TMA97_459	4	3	0	20	150	160	160	0	90
18-039	L1	TMA97_460	7	3	0	50	110	80	180	0	90
18-039	M3	TMA97_461	4	3	20	50	180	130	170	0	80
18-039	M3	TMA97_462	4	3	0	30	180	140	170	0	80
18-050	AA1	TMA97_463	2	3	100	90	0	20	0	0	1
18-050	D1	TMA97_464	8	1	100	90	0	0	0	0	20
18-050	D1	TMA97_465	8	1	100	80	0	0	0	0	10
18-050	D2	TMA97_466	8	1	110			0			1
18-050	I1	TMA97_467	9	1	40	90	0	0	0	0	60
18-050	I1	TMA97_468	9	1		140	2	0	0	0	70
18-059	CC4	TMA97_469	1	1	170	120	0	0	20	0	50
18-059	CC4	TMA97_470	1	1	170	120	0	0	0	0	50
18-059	D7	TMA97_471	8	1		60	0	0	0	0	10
18-059	D7	TMA97_472	8	1	140	70	1	0	0	0	1
18-059	D7	TMA97_473	8	1	140	180	0	2	30	0	2
18-059	D7	TMA97_474	8	3	200	180	20	0	60	0	20
18-059	D7	TMA97_475	8	1	140	180	2	0	72	0	1
18-059	I1	TMA97_476	3	1			0			0
18-059	I1	TMA97_477	3	1	100	120	1		0	0	30
18-059	J1	TMA97_478	4	1	180	120	0	0	30	0	40
18-059	J1	TMA97_479	4	1	180	120	0	0	20	0	30
18-064	BB2	TMA97_480	2	1	150	110	0	0	0	0	80
18-064	HH1	TMA97_481	1	1	200	90	0	0	0	0	30
18-064	HH1	TMA97_482	1	1	180	90	0	0	0	0	30
18-064	HH1	TMA97_483	1	1	120	70		0	0	0	10
18-064	II4	TMA97_484	1	1		180	0			0
18-064	LL3	TMA97_485	1	1	140	140	0	0	0	0	50
18-064	LL3	TMA97_486	1	1	170	140	0	0	0	0	50
18-077	DD7	TMA97_487	1	1	140	140	0	0	0	0	2
18-077	DD7	TMA97_488	1	1	140	140	0	0	0	0	2
18-077	II2	TMA97_489	1	1	90	100	0	0	0	0	2
18-077	II2	TMA97_490	1	1	110	100	0	0	0	0	2
18-077	MM1	TMA97_491	2	1	140	100	0	0	0	0	2
18-077	MM1	TMA97_492	2	1	180	140	0	0	0	0	10
18-078	AA5	TMA97_493	2	1	50	10	0	0	0	0	20
18-078	D4	TMA97_494	8	1	30	30	0	0	0	0	70
18-078	D4	TMA97_495	8	3	100	60	0	30	2	0	80
18-078	GG1	TMA97_496	1	1	200	190	0	10	0	0	30
18-078	I1	TMA97_497	6	1	90	140		0	0	0	10
18-078	I1	TMA97_498	6	1	30	30	0	0	0	0	60
18-078	I1	TMA97_499	6	1	190	170	0	0	0	0	50
18-078	I1	TMA97_500	6	1	190	140	0	0	0	0	60
18-078	L2	TMA97_501	3	1	60	0	0	10	0	0	80
18-078	L2	TMA97_502	3	3	30	0	0	30	0	0	90
18-078	L3	TMA97_503	3	1	60	30	0	10	2	0	80
18-078	L3	TMA97_504	3	3	70	10	0	20	2	0	80
18-078	S2	TMA97_505	7	3	120	180	30	10	10	0	20
18-078	S2	TMA97_506	7	3	160	170	30	0	2	0	30
18-082	CC4	TMA97_507	1	1	150	90		0	0	0	10
18-082	CC4	TMA97_508	1	1	150	110	0.2	0	0	0	20
18-082	I2	TMA97_509	4	1	140	140	0	0	0	0	30
18-082	KK1	TMA97_510	1	1	110	56	0.1	0	0	0	10
18-082	KK1	TMA97_511	1	1	100	90	0.2	0	0	0	5
18-082	M1	TMA97_512	3	1	130	110	2	0	0	0	15
18-082	M1	TMA97_513	3	1	120	130	2	0	0	0	10
18-087	AA2	TMA97_514	2	1	140	100	0	0	0	0	70
18-087	AA2	TMA97_515	2	1	140	90	0	0	0	0	60
18-087	H1	TMA97_516	4	3	160	160	20	1	44	1	20
18-087	H1	TMA97_517	4	3	160	160	40	1	30	1	40
18-087	LL6	TMA97_518	1	1	130	90	0	0	0	0	10
18-087	LL6	TMA97_519	1	1	130	90	0	0	0	0	5
18-112	BB2	TMA97_520	2	1	160	80	0	0	0		1
18-112	BB2	TMA97_521	2	1	130	100	0	0	0	0	1
18-112	CC1	TMA97_522	1	3	130	120		30	0	0	50
18-112	CC1	TMA97_523	1	1	120	100	0	2	0		50
18-112	DD6	TMA97_524	1	3	120	100		20	0		50
18-112	DD6	TMA97_525	1	1	120	120		0	0		50
18-112	H2	TMA97_526	3	1	160	90	0	10	10	0	70
18-112	I5	TMA97_527	3	3	180	22	0	40	1	0	90
18-112	I5	TMA97_528	3	3	180	40	0	40	10	0	80
18-112	J3	TMA97_529	3	1	160			10	0		80
18-112	J3	TMA97_530	3	1	160	150	0	10	0	0	50
18-112	LL1	TMA97_531	1	1	140	20	0	0	0	0	50
18-115	BB1	TMA97_532	2	1	180	120	0	0	0	0	30
18-115	D10	TMA97_533	8	1	150	180	0	0	0	0	5
18-115	D10	TMA97_534	8	1	180	170	0	0	0	0	30
18-115	D6	TMA97_535	8	1	180	170	4	0	50	0	30
18-115	D6	TMA97_536	8	1	180	170	0	0	40	0	30
18-115	GG1	TMA97_537	1	1	150	140	0	0	0		40
18-115	GG1	TMA97_538	1	1	180	130	0	0	0	0	40
18-115	H3	TMA97_539	4	3	100	110	120	0	0	0	40
18-115	H3	TMA97_540	4	3	100	100	80	0	0	0	30
18-123	H2	TMA97_541	3	3	160	70	200	10	20	0	80
18-123	H2	TMA97_542	3	3	180	40	200	0	0	0	50
18-123	K1	TMA97_543	3	3	160	60	200	0	0	0	80
18-123	K1	TMA97_544	3	3	180	30	180	0	0	0	50
19-026	AA3	TMA97_545	2	1	180	10	0	0	0	0	50
19-026	AA3	TMA97_546	2	1	140	10		0	0		40
19-026	CC1	TMA97_547	1	1	160	80	0	0	0	0	60
19-026	CC1	TMA97_548	1	1	180	30	0	0	0	0	70
19-026	H1	TMA97_549	3	1	180	60	0	0	0	0	60
19-026	H1	TMA97_550	3	1	180	30	0	0	0	0
19-026	K1	TMA97_551	3	1	180	90		0	0	0	30
19-026	L3	TMA97_552	3	1	120	20	0	0	0	0	50
19-026	M2	TMA97_553	5	1					0		30
19-026	M2	TMA97_554	5	1	170	150	0	0	0	0	30
19-026	M2	TMA97_555	5	1	200	130	0	0	0	0	40
19-026	M2	TMA97_556	5	1	110	70	0	1	0	0	40
19-026	M2	TMA97_557	5	1	70	60	0	0	0	0	2
19-026	MM1	TMA97_558	2	1	180	110	0	0	0	0	70
19-028	AA2	TMA97_559	2	1	50	30	0	0	0	0	1
19-028	DD4	TMA97_560	1	1	40	30	0	0	0	0	1
19-028	DD4	TMA97_561	1	1	80	40	0	0	0
19-028	I2	TMA97_562	3	1	180	110	0	0	0	0	2
19-028	I2	TMA97_563	3	3	180	110	20	0	0	0	2
19-028	JJ1	TMA97_564	1	1	120	50	0	0	0	0	1
19-029	CC3	TMA97_565	1	1	80	0	0	0	0	0	10
19-029	CC3	TMA97_566	1	1	80	10	0	0	0	0	10
19-029	CC3	TMA97_567	1	1	40	10	0	0	0	0	20
19-029	CC3	TMA97_568	1	1	50	20	0	0	0	0	10
19-029	D1	TMA97_569	8	1	140	140		0	0	0	50
19-029	D1	TMA97_570	8	1	140	140		0	0	0	10
19-029	D3	TMA97_571	8	1	90	50	0	0	0	0	2
19-029	D7	TMA97_572	8	1	160	120	0		0	0	30
19-029	D7	TMA97_573	8	1	120	120		0	10	0	20
19-029	EE2	TMA97_574	1	1	140	60	0	1	0	0	60
19-029	EE2	TMA97_575	1	1	60	40	0	1	0	0	50
19-029	H1	TMA97_576	4	1	120	60		0	10	0	50
19-029	H1	TMA97_577	4	1	120	90		0	20	0	40
19-029	I1	TMA97_578	4	1	120	30	0	0	10	0	10
19-029	I1	TMA97_579	4	1	120	60	0	2	32	0	5
19-029	J4	TMA97_580	7	1	120	50	0	10	14	0	50
19-029	J4	TMA97_581	7	1	120	50		0	10	0	50
19-029	K6	TMA97_582	10	1	110	60	0	2	0	0	2
19-029	K6	TMA97_583	10	1	110	40	0	2	0	0	20
19-029	K6	TMA97_584	10	3	110	80	0	20	32	0	40
19-029	K6	TMA97_585	10	1	110	70	0	2	52	0	40
19-029	K6	TMA97_586	10	1	170	60	0	2	80	0	1
19-029	K6	TMA97_587	10	1	170	50	0	2	80	0	1
19-029	NN4	TMA97_588	2	1	80	50	0	0	0	0	2
19-029	NN4	TMA97_589	2	1	100	60	0	1	0	0	3
19-045	D1	TMA97_590	8	3	0	20	140	170	80	70	80
19-045	D1	TMA97_591	8	3	0	30	140	170	90	70	90
19-045	H1	TMA97_592	3	2	0	10	200	150	120	100	90
19-045	H1	TMA97_593	3	2	0	10	200	140	100	110	90
19-045	J1	TMA97_594	3	2	0	0	180	150	50	120	90
19-045	J1	TMA97_595	3	2	0	0	180	160		80	90
19-045	M1	TMA97_596	4	3	40	20	40	0	20	0	10
19-045	M1	TMA97_597	4	1	60	20	0	0	50	0	30
19-048	AA1	TMA97_598	2	1	60	100	0		0	0	10
19-048	AA1	TMA97_599	2	1	60	110	0	0	0	0	20
19-048	DD5	TMA97_600	1	1		140	0		0	0
19-048	E1	TMA97_601	6	1	180	180	0		0		30
19-048	E2	TMA97_602	6	1		150		0			5
19-048	FF4	TMA97_603	1	1	180	180	0	0	0	0	30
19-048	FF4	TMA97_604	1	1	140	180	0	0	0	0	30
19-048	G2	TMA97_605	5	1	180	190	0	10	0	0	10
19-048	G2	TMA97_606	5	3	180	180	0	30	0	0	30
19-048	H1	TMA97_607	3	1	180	160	0	0	0	0	50
19-048	H1	TMA97_608	3	3	200	160	100	30		100	60
19-048	H2	TMA97_609	3	1	200	150	0	0	0	0	30
19-048	H2	TMA97_610	3	1	200	160	0	0	0	0	10
19-048	H7	TMA97_611	3	1	180	190		1	0		40
19-048	H8	TMA97_612	3	3	180	10	120	0	0	30	5
19-048	H8	TMA97_613	3	2	0	10	120	0	0	30	5
19-048	HH4	TMA97_614	1	1	110	120		0	0	0	30
19-048	II1	TMA97_615	1	1	80	110	0		0	0	10
19-048	II1	TMA97_616	1	1	80		0	0	0	0	2
19-048	II5	TMA97_617	1	1	160	160	0	0	0	0	20
19-048	L1	TMA97_618	5	1	100	30	0	0	0	0	10
19-048	L1	TMA97_619	5	1	200	70	0	10	0	0	20
19-048	M1	TMA97_620	3	1	200	180	0	1	0	0	10
19-048	M1	TMA97_621	3	1	180	120	0	0	0	0	10
19-048	M2	TMA97_622	3	1	180	140	0	0	0	0	30
19-048	M2	TMA97_623	3	1	170	140	0	0	0	0	20
19-048	M3	TMA97_624	3	3	160	160	0	20	0	0	30
19-048	M3	TMA97_625	3	1	160	180	0	10	0	0	50
19-050	BB1	TMA97_626	2	1	70	100		1	0	0	30
19-050	BB1	TMA97_627	2	1	70	90	7	1	0	0	10
19-050	BB2	TMA97_628	2	1	70	120	0	0	0	0	20
19-050	BB2	TMA97_629	2	1	180	100	0	0	0	0	20
19-050	CC2	TMA97_630	1	1	110	110	0	0	0	0	20
19-050	CC3	TMA97_631	1	1	180	80	0	0	0	0	10
19-050	DD1	TMA97_632	1	1	180	70	0	0	0	0	20
19-050	DD1	TMA97_633	1	1	180	100	0	0	0	0	40
19-050	I1	TMA97_634	4	1	200	180	0			5
19-050	I1	TMA97_635	4	1	130	160	0	0	30	0	5
19-050	J2	TMA97_636	4	1	180	140	0	0	0	0	20
19-050	J2	TMA97_637	4	1	180	120	0	0	50	0	20

## Sheet: Figure 2 coding
Coding	Code
AR+NE-	1
AR-NE+	2
AR+NE+	3
AR-NE-	4
Site	Code
Bone vertebral	1
Bone non-vertebral	2
Liver	3
Lymph nodes	4
Adrenal	5
Lung	6
Abominal/Retroperitoneal soft tissue	7
Prostate	8
Bladder	9
Thoracic soft tissue	10
Spleen	11

## Sheet: Figure 3C
Patient	Dominant	Hypergeometric
03-163	AR+NE-	0.571
03-192	AR-NE+	0
05-144	AR-NE+	0
07-042	AR+NE+	0
10-056	AR+NE+	0.2
11-028	AR-NE-	0.167
12-011	AR+NE-	0.538
12-021	AR-NE+	0.667
13-042	AR+NE-	0.395
13-084	AR-NE+	0.782
13-099	AR+NE+	0.8
13-117	AR-NE-	0
14-039	AR+NE-	0
14-096	AR+NE-	0.571
15-010	AR-NE+	0.733
15-096	AR+NE-	0.382
16-052	AR+NE-	0.473
16-071	AR-NE+	0.2
16-080	AR-NE+	0.53
17-001	AR-NE+	0.389
17-007	AR+NE-	0
17-017	AR-NE+	0.625
17-033	AR+NE-	0.333
17-036	AR+NE-	0.138
17-042	AR+NE-	0.363
17-043	AR+NE-	0
17-057	AR+NE-	0.409
17-072	AR+NE-	0.571
17-081	AR+NE-	0.363
17-085	AR+NE-	0.409
17-097	AR+NE-	0.264
18-030	AR+NE-	0.0541
18-039	AR-NE+	0.442
18-050	AR+NE-	0.333
18-059	AR+NE-	0.2
18-078	AR+NE-	0.495
18-082	AR+NE-	0
18-112	AR+NE-	0.485
18-115	AR+NE-	0.389
18-123	AR+NE+	0
19-026	AR+NE-	0
19-028	AR+NE-	0.333
19-029	AR+NE-	0.0741
19-045	AR-NE+	0.679
19-048	AR+NE-	0.315
19-050	AR+NE-	0
06-131	AR+NE-	0.545
08-016	AR-NE+	0.25
18-018	AR+NE-	0.111
18-064	AR+NE-	0
18-077	AR+NE-	0
18-087	AR+NE-	0.533

## Sheet: Figure 3E
Feature	Status	AR+NE-	AR-NE+	AR+NE+	AR-NE-
AR	Yes	259	24	76	3
AR	No	85	59	44	30
AR.TP53	Yes	123	23	22	3
AR.TP53	No	221	60	98	30
BRCA2	Yes	47	0	8	0
BRCA2	No	297	83	112	33
PTEN	Yes	114	30	34	33
PTEN	No	230	53	86	0
PTEN.RB1	Yes	11	24	7	19
PTEN.RB1	No	333	59	113	14
PTEN.TP53	Yes	65	13	19	14
PTEN.TP53	No	279	70	101	19
RB1	Yes	26	62	36	19
RB1	No	318	21	84	14
RB1.TP53	Yes	15	46	9	3
RB1.TP53	No	329	37	111	30
TP53	Yes	157	51	42	14
TP53	No	187	32	78	19

## Sheet: Figure 3F
Patient	Feature	Status	Dominant	Hypergeometric
03-163	PTEN	Yes	AR+NE-	0.571
03-163	AR	No	AR+NE-	0.571
03-192	PTEN	Yes	AR-NE+	0
03-192	AR	No	AR-NE+	0
05-144	PTEN	No	AR-NE+	0
05-144	AR	Yes	AR-NE+	0
07-042	PTEN	No	AR+NE+	0
07-042	AR	Yes	AR+NE+	0
10-056	PTEN	No	AR+NE+	0.2
10-056	AR	Yes	AR+NE+	0.2
11-028	PTEN	Yes	AR-NE-	0.167
11-028	AR	No	AR-NE-	0.167
12-011	PTEN	Yes	AR+NE-	0.538
12-011	AR	No	AR+NE-	0.538
12-021	PTEN	No	AR-NE+	0.667
12-021	AR	No	AR-NE+	0.667
13-042	PTEN	No	AR+NE-	0.395
13-042	AR	Yes	AR+NE-	0.395
13-084	PTEN	Yes	AR-NE+	0.782
13-084	AR	No	AR-NE+	0.782
13-099	PTEN	Yes	AR+NE+	0.8
13-099	AR	No	AR+NE+	0.8
13-117	PTEN	Yes	AR-NE-	0
13-117	AR	No	AR-NE-	0
14-039	PTEN	No	AR+NE-	0
14-039	AR	Yes	AR+NE-	0
14-096	PTEN	No	AR+NE-	0.571
14-096	AR	Yes	AR+NE-	0.571
15-010	PTEN	Yes	AR-NE+	0.733
15-010	AR	No	AR-NE+	0.733
15-096	PTEN	No	AR+NE-	0.382
15-096	AR	Yes	AR+NE-	0.382
16-052	PTEN	Yes	AR+NE-	0.473
16-052	AR	No	AR+NE-	0.473
16-071	PTEN	No	AR-NE+	0.2
16-071	AR	No	AR-NE+	0.2
16-080	PTEN	Yes	AR-NE+	0.53
16-080	AR	Yes	AR-NE+	0.53
17-001	PTEN	Yes	AR-NE+	0.389
17-001	AR	No	AR-NE+	0.389
17-007	PTEN	No	AR+NE-	0
17-007	AR	Yes	AR+NE-	0
17-017	PTEN	No	AR-NE+	0.625
17-017	AR	No	AR-NE+	0.625
17-033	PTEN	No	AR+NE-	0.333
17-033	AR	No	AR+NE-	0.333
17-036	PTEN	No	AR+NE-	0.138
17-036	AR	Yes	AR+NE-	0.138
17-042	PTEN	No	AR+NE-	0.363
17-042	AR	Yes	AR+NE-	0.363
17-043	PTEN	No	AR+NE-	0
17-043	AR	No	AR+NE-	0
17-057	PTEN	Yes	AR+NE-	0.409
17-057	AR	Yes	AR+NE-	0.409
17-072	PTEN	No	AR+NE-	0.571
17-072	AR	Yes	AR+NE-	0.571
17-081	PTEN	Yes	AR+NE-	0.363
17-081	AR	Yes	AR+NE-	0.363
17-085	PTEN	No	AR+NE-	0.409
17-085	AR	Yes	AR+NE-	0.409
17-097	PTEN	Yes	AR+NE-	0.264
17-097	AR	Yes	AR+NE-	0.264
18-030	PTEN	No	AR+NE-	0.0541
18-030	AR	Yes	AR+NE-	0.0541
18-039	PTEN	No	AR-NE+	0.442
18-039	AR	No	AR-NE+	0.442
18-050	PTEN	No	AR+NE-	0.333
18-050	AR	No	AR+NE-	0.333
18-059	PTEN	No	AR+NE-	0.2
18-059	AR	Yes	AR+NE-	0.2
18-078	PTEN	Yes	AR+NE-	0.495
18-078	AR	No	AR+NE-	0.495
18-082	PTEN	Yes	AR+NE-	0
18-082	AR	Yes	AR+NE-	0
18-112	PTEN	No	AR+NE-	0.485
18-112	AR	Yes	AR+NE-	0.485
18-115	PTEN	Yes	AR+NE-	0.389
18-115	AR	Yes	AR+NE-	0.389
18-123	PTEN	No	AR+NE+	0
18-123	AR	Yes	AR+NE+	0
19-026	PTEN	Yes	AR+NE-	0
19-026	AR	Yes	AR+NE-	0
19-028	PTEN	No	AR+NE-	0.333
19-028	AR	No	AR+NE-	0.333
19-029	PTEN	No	AR+NE-	0.0741
19-029	AR	Yes	AR+NE-	0.0741
19-045	PTEN	Yes	AR-NE+	0.679
19-045	AR	No	AR-NE+	0.679
19-048	PTEN	No	AR+NE-	0.315
19-048	AR	No	AR+NE-	0.315
19-050	PTEN	Yes	AR+NE-	0
19-050	AR	Yes	AR+NE-	0

## Sheet: Figure 3G
Feature	n1	n2	Estimate	Lower	Upper
PTEN	20	26	0.107	-0.033	0.289
AR	25	21	-0.2	-0.333	-0.0262
RB1	15	31	-8.1e-06	-0.2	0.2
TP53	22	24	-0.02	-0.2	0.129
BRCA2	4	42	-0.0643	-0.389	0.163
PTEN.RB1	7	39	0.141	-0.0947	0.389
PTEN.TP53	10	36	0.0448	-0.136	0.239
AR.TP53	12	34	-0.162	-0.333	1.24e-06
RB1.TP53	7	39	0.0882	-0.189	0.292

## Sheet: Figure 4A
Patient	Subtype	KI67
03-163	AR+NE-	0
03-163	AR+NE+	0.4
03-163	AR+NE+	NA
03-163	AR+NE-	0.05
03-163	AR+NE-	0.02
03-163	AR+NE-	0.1
03-163	AR+NE+	0.02
03-192	AR-NE+	0.02
03-192	AR-NE+	0.02
05-144	AR-NE+	0.2
05-144	AR-NE+	0.1
05-144	AR-NE+	0.1
05-144	AR-NE+	0.02
05-144	AR-NE+	0.01
05-144	AR-NE+	0.3
05-144	AR-NE+	0.1
05-144	AR-NE+	0.1
05-144	AR-NE+	0.02
05-144	AR-NE+	0.2
05-144	AR-NE+	0.2
05-144	AR-NE+	0.02
05-144	AR-NE+	0.1
05-144	AR-NE+	0.01
05-144	AR-NE+	0.2
06-131	AR+NE-	0.1
06-131	AR+NE-	0.1
06-131	AR+NE-	0.01
06-131	AR+NE+	0.3
06-131	AR+NE-	0.2
06-131	AR+NE-	0.1
06-131	AR+NE+	0.2
06-131	AR+NE+	0.3
06-131	AR+NE-	0.01
06-131	AR+NE+	0.03
06-131	AR+NE-	0.3
07-042	AR+NE+	0.01
07-042	AR+NE+	0.1
07-042	AR+NE+	0.01
07-042	AR+NE+	0.01
07-042	AR+NE+	0.01
07-042	AR+NE+	0.01
07-042	AR+NE+	0.01
07-042	AR+NE+	NA
07-042	AR+NE+	0.01
07-042	AR+NE+	0.01
07-042	AR+NE+	0.01
07-042	AR+NE+	0.01
07-042	AR+NE+	0.01
07-042	AR+NE+	0.01
07-042	AR+NE+	0.01
07-042	AR+NE+	0.01
07-042	AR+NE+	0.01
07-042	AR+NE+	0.01
08-016	AR-NE+	0
08-016	AR-NE+	0.5
08-016	AR-NE+	NA
08-016	AR-NE-	0
08-016	AR-NE+	0.03
08-016	AR-NE+	0.8
08-016	AR-NE+	0.8
08-016	AR-NE+	0.4
10-056	AR+NE+	0.2
10-056	AR+NE+	0.3
10-056	AR+NE+	0.5
10-056	AR+NE+	NA
10-056	AR+NE+	0.2
10-056	AR+NE+	0.2
10-056	AR+NE+	0.03
10-056	AR+NE+	0.03
10-056	AR+NE+	0.3
12-021	AR+NE+	NA
12-021	AR+NE+	0.9
11-028	AR-NE-	0.1
11-028	AR-NE+	0.1
11-028	AR-NE-	0.1
11-028	AR-NE-	0.2
11-028	AR-NE-	0.3
11-028	AR-NE-	0.3
11-028	AR-NE-	0.7
11-028	AR-NE-	0.4
11-028	AR-NE-	0.05
11-028	AR-NE-	0.5
11-028	AR-NE-	NA
11-028	AR-NE-	0.7
12-011	AR+NE-	0.4
12-011	AR+NE-	0.4
12-011	AR+NE-	0.4
12-011	AR+NE+	0.02
12-011	AR+NE+	0.4
12-011	AR+NE-	0.8
12-011	AR+NE-	0.8
12-011	AR+NE-	0.7
12-011	AR+NE-	0.4
12-011	AR+NE+	0.6
12-011	AR+NE+	0.7
12-011	AR+NE+	0.8
12-011	AR+NE+	0.7
12-021	AR+NE-	0.03
12-021	AR+NE-	0.01
12-021	AR-NE+	NA
12-021	AR-NE+	0.9
12-021	AR-NE+	0.9
12-021	AR-NE+	0.95
12-021	AR-NE+	0.95
13-042	AR+NE-	0.02
13-042	AR+NE-	0.2
13-042	AR+NE-	0.01
13-042	AR+NE-	0.01
13-042	AR+NE-	0.01
13-042	AR+NE+	0.01
13-042	AR+NE+	0.01
13-042	AR+NE-	0.3
13-042	AR+NE-	0.4
13-042	AR+NE-	0.1
13-042	AR+NE-	0.2
13-042	AR+NE-	0.3
13-042	AR+NE+	NA
13-042	AR+NE-	0.6
13-042	AR+NE-	0.3
13-042	AR+NE-	0.3
13-042	AR+NE+	0.2
13-042	AR+NE-	NA
13-042	AR+NE-	0.6
13-042	AR+NE+	0.5
13-084	AR-NE-	0.3
13-084	AR-NE+	0.7
13-084	AR-NE+	0.3
13-084	AR+NE-	0.1
13-084	AR+NE-	0.3
13-084	AR+NE+	0.7
13-084	AR-NE+	0.7
13-084	AR-NE+	0.8
13-084	AR+NE-	0.5
13-084	AR-NE-	0.3
13-099	AR+NE+	0.6
13-099	AR+NE+	0.6
13-099	AR+NE-	0.02
13-099	AR+NE-	0.01
13-099	AR-NE-	NA
13-099	AR-NE-	NA
13-117	AR-NE-	0.3
13-117	AR-NE-	0.3
13-117	AR-NE-	0.6
13-117	AR-NE-	0.5
13-117	AR-NE-	0.5
13-117	AR-NE-	0.8
13-117	AR-NE-	0.5
13-117	AR-NE-	0.4
13-117	AR-NE-	0.2
13-117	AR-NE-	0.1
13-117	AR-NE-	0.4
13-117	AR-NE-	0.4
13-117	AR-NE-	0.8
13-117	AR-NE-	0.8
14-039	AR+NE-	0.3
14-039	AR+NE-	0.4
14-039	AR+NE-	0.6
14-039	AR+NE-	0.1
14-039	AR+NE-	0.9
14-096	AR+NE-	0.01
14-096	AR+NE-	0.03
14-096	AR+NE+	0.01
14-096	AR+NE+	0.01
14-096	AR+NE-	0.2
14-096	AR+NE+	0.3
14-096	AR+NE-	0.2
15-010	AR-NE+	0.7
15-010	AR-NE+	0.7
15-010	AR+NE-	0.01
15-010	AR+NE-	0.01
15-010	AR+NE+	0.3
15-010	AR+NE+	0.3
15-010	AR+NE-	0.01
15-010	AR+NE+	0.4
15-010	AR-NE+	NA
15-010	AR-NE+	0.1
15-096	AR+NE+	0.02
15-096	AR+NE-	0.2
15-096	AR+NE-	0.3
15-096	AR+NE-	0.7
15-096	AR+NE-	0.7
15-096	AR+NE-	0.1
15-096	AR+NE-	0.02
15-096	AR+NE-	0.7
15-096	AR+NE-	0.6
15-096	AR+NE-	0.8
15-096	AR+NE-	0.8
15-096	AR+NE+	0.05
15-096	AR+NE+	0.02
15-096	AR+NE-	0.05
15-096	AR+NE-	0.6
15-096	AR+NE-	0.6
15-096	AR+NE+	0.3
16-052	AR+NE-	0.6
16-052	AR+NE-	0.5
16-052	AR-NE-	0.01
16-052	AR+NE-	0.3
16-052	AR+NE-	0.3
16-052	AR+NE+	0.3
16-052	AR+NE+	0.2
16-052	AR+NE-	0.2
16-052	AR+NE-	0.4
16-052	AR+NE-	0.2
16-052	AR+NE-	0.3
16-071	AR-NE+	0.9
16-071	AR-NE+	NA
16-071	AR-NE+	0.9
16-071	AR-NE+	NA
16-071	AR-NE+	0.9
16-071	AR-NE+	NA
16-071	AR-NE+	0.9
16-071	AR-NE+	0.9
16-071	AR-NE+	0.6
16-080	AR-NE+	0.7
16-080	AR-NE+	0.6
16-080	AR-NE+	0.7
16-080	AR-NE+	NA
16-080	AR-NE-	0.6
16-080	AR-NE-	0.3
16-080	AR-NE-	0.01
16-080	AR-NE+	0.4
16-080	AR-NE+	0.6
16-080	AR-NE+	0.7
16-080	AR-NE+	0.6
16-080	AR+NE-	NA
17-001	AR+NE-	0.6
17-001	AR+NE-	NA
17-001	AR-NE+	0.6
17-001	AR-NE+	0.6
17-001	AR-NE+	0.7
17-001	AR-NE+	0.7
17-001	AR-NE+	0.5
17-001	AR-NE+	0.7
17-007	AR+NE-	0.03
17-007	AR+NE-	0.01
17-017	AR-NE+	0.8
17-017	AR-NE+	0.8
17-017	AR+NE+	0.4
17-017	AR+NE+	0.1
17-017	AR-NE+	0.8
17-017	AR-NE+	0.8
17-017	AR-NE+	0.8
17-017	AR-NE+	0.8
17-017	AR-NE+	0.8
17-017	AR-NE+	0.7
17-017	AR-NE+	0.6
17-017	AR+NE+	0.7
17-017	AR+NE+	0.8
17-017	AR+NE-	0.02
17-017	AR+NE-	0.02
17-017	AR+NE-	0.01
17-033	AR+NE-	0.4
17-033	AR+NE-	0.6
17-033	AR+NE-	0.8
17-033	AR+NE-	0.9
17-033	AR+NE+	0.8
17-033	AR+NE-	0.6
17-036	AR+NE-	0.2
17-036	AR+NE-	0.2
17-036	AR+NE-	0.2
17-036	AR+NE-	0.3
17-036	AR+NE-	0.3
17-036	AR+NE-	0.4
17-036	AR+NE+	0.3
17-036	AR+NE-	0.3
17-036	AR+NE-	0.3
17-036	AR+NE-	0.4
17-036	AR+NE-	0.2
17-036	AR+NE-	0.4
17-036	AR+NE-	0.05
17-036	AR+NE-	0.02
17-036	AR+NE-	0.1
17-036	AR+NE-	0.1
17-036	AR+NE-	0.3
17-036	AR+NE+	0.3
17-036	AR+NE-	0.3
17-036	AR+NE-	0.2
17-036	AR+NE-	0.02
17-036	AR+NE-	0.5
17-036	AR+NE-	0.1
17-036	AR+NE-	0.2
17-036	AR+NE-	0.1
17-036	AR+NE-	0.2
17-036	AR+NE-	0.3
17-036	AR+NE-	0.4
17-042	AR+NE+	0.6
17-042	AR+NE-	0.6
17-042	AR+NE-	NA
17-042	AR+NE-	NA
17-042	AR+NE-	0.7
17-042	AR+NE-	0.7
17-042	AR+NE-	0.6
17-042	AR+NE-	0.6
17-042	AR+NE-	0.7
17-042	AR+NE+	0.7
17-042	AR+NE+	0.7
17-042	AR+NE-	0.7
17-042	AR+NE-	0.6
17-042	AR+NE-	0.8
17-043	AR+NE-	0.8
17-043	AR+NE-	0.7
17-043	AR+NE-	0.5
17-043	AR+NE-	0.8
17-043	AR+NE-	0.8
17-057	AR+NE-	0.1
17-057	AR+NE-	0.3
17-057	AR+NE-	0.3
17-057	AR+NE-	0.2
17-057	AR+NE-	0.3
17-057	AR+NE-	0.4
17-057	AR+NE-	0.3
17-057	AR+NE-	0.02
17-057	AR+NE-	0.4
17-057	AR+NE+	0.4
17-057	AR+NE+	0.4
17-057	AR-NE+	NA
17-072	AR+NE-	0.02
17-072	AR+NE+	0.03
17-072	AR+NE+	0.03
17-072	AR+NE+	0.03
17-072	AR+NE-	0.1
17-072	AR+NE-	0.01
17-072	AR+NE-	0.1
17-081	AR+NE-	0.2
17-081	AR+NE-	0.3
17-081	AR+NE-	0.4
17-081	AR+NE-	0.5
17-081	AR+NE+	0.3
17-081	AR+NE-	0.4
17-081	AR+NE+	0.4
17-081	AR+NE+	0.5
17-081	AR+NE-	0.1
17-081	AR+NE-	0.05
17-081	AR+NE-	0.5
17-081	AR+NE-	0.4
17-081	AR+NE-	0.2
17-081	AR+NE-	0.7
17-085	AR+NE-	0.1
17-085	AR+NE-	0.1
17-085	AR+NE-	0.2
17-085	AR+NE-	0.2
17-085	AR+NE-	0.01
17-085	AR+NE-	0.02
17-085	AR+NE+	0
17-085	AR+NE-	0.05
17-085	AR+NE-	0.02
17-085	AR+NE+	0.05
17-085	AR+NE+	0.01
17-085	AR+NE-	0.2
17-085	AR+NE-	0.1
17-085	AR+NE-	0.04
17-085	AR+NE-	0.03
17-085	AR+NE+	0.3
17-085	AR+NE+	0.02
17-085	AR+NE-	0.1
17-085	AR+NE-	0.2
17-085	AR+NE-	0.02
17-085	AR+NE-	0.2
17-085	AR+NE-	0.3
17-085	AR+NE-	0.4
17-085	AR+NE-	0.3
17-085	AR+NE-	0.4
17-085	AR+NE+	0.02
17-085	AR+NE+	0.02
17-085	AR+NE+	0.05
17-085	AR+NE+	0.02
17-085	AR+NE-	0.03
17-085	AR+NE-	0.1
17-085	AR+NE-	0.4
17-085	AR+NE-	0.01
17-097	AR+NE+	NA
17-097	AR+NE+	0.6
17-097	AR+NE-	0.7
17-097	AR+NE-	0.5
17-097	AR+NE-	0.7
17-097	AR+NE-	0.9
17-097	AR+NE-	0.5
17-097	AR+NE-	0.5
17-097	AR+NE-	0.7
17-097	AR+NE-	0.1
17-097	AR+NE-	0.02
17-097	AR+NE-	0.7
17-097	AR+NE-	0.9
17-097	AR+NE-	0.9
18-018	AR+NE+	0.4
18-018	AR+NE-	0.4
18-018	AR+NE-	0.2
18-018	AR+NE-	0.2
18-018	AR+NE-	0.1
18-018	AR+NE-	0.1
18-018	AR+NE-	0.01
18-018	AR+NE-	0.05
18-018	AR+NE-	0.05
18-018	AR+NE-	0.02
18-018	AR+NE-	0.2
18-018	AR+NE-	0.1
18-018	AR+NE-	0.02
18-018	AR+NE-	0.1
18-018	AR+NE-	0.1
18-018	AR+NE-	0.1
18-018	AR+NE-	0.01
18-018	AR+NE-	0.01
18-030	AR+NE-	0.5
18-030	AR+NE-	0.6
18-030	AR+NE-	0.3
18-030	AR+NE-	0.4
18-030	AR+NE-	0.05
18-030	AR+NE-	0.3
18-030	AR+NE-	0.4
18-030	AR+NE-	0.3
18-030	AR+NE-	0.1
18-030	AR+NE-	0.05
18-030	AR+NE-	0.03
18-030	AR+NE-	0.4
18-030	AR+NE-	0.4
18-030	AR+NE-	0.3
18-030	AR+NE-	0.4
18-030	AR+NE-	0.15
18-030	AR+NE-	0.2
18-030	AR+NE-	0.1
18-030	AR+NE-	0.01
18-030	AR+NE-	0.15
18-030	AR+NE-	0.1
18-030	AR+NE-	0.1
18-030	AR+NE-	0.02
18-030	AR+NE-	0.03
18-030	AR+NE-	0.02
18-030	AR+NE-	0.02
18-030	AR+NE-	0.3
18-030	AR+NE-	0.1
18-030	AR+NE-	0.01
18-030	AR+NE-	0.1
18-030	AR+NE-	NA
18-030	AR+NE-	0.3
18-030	AR+NE-	0.2
18-030	AR+NE-	0.1
18-030	AR+NE-	0.1
18-030	AR+NE+	0.3
18-030	AR+NE-	0.4
18-039	AR-NE+	NA
18-039	AR-NE+	0.1
18-039	AR+NE+	0.1
18-039	AR-NE+	0.2
18-039	AR-NE+	0.1
18-039	AR-NE+	0.1
18-039	AR-NE+	0.02
18-039	AR-NE+	0.4
18-039	AR-NE+	1
18-039	AR-NE+	1
18-039	AR-NE+	0.3
18-039	AR-NE+	0.3
18-039	AR-NE+	0.2
18-039	AR+NE+	0.2
18-039	AR-NE+	0.1
18-039	AR-NE+	0.9
18-039	AR+NE+	0.9
18-039	AR+NE+	0.9
18-039	AR+NE+	0.8
18-039	AR+NE+	0.8
18-050	AR+NE+	0.01
18-050	AR+NE-	0.2
18-050	AR+NE-	0.1
18-050	AR+NE-	0.01
18-050	AR+NE-	0.6
18-050	AR+NE-	0.7
18-059	AR+NE-	0.5
18-059	AR+NE-	0.5
18-059	AR+NE-	0.1
18-059	AR+NE-	0.01
18-059	AR+NE-	0.02
18-059	AR+NE+	0.2
18-059	AR+NE-	0.01
18-059	AR+NE-	NA
18-059	AR+NE-	0.3
18-059	AR+NE-	0.4
18-059	AR+NE-	0.3
18-064	AR+NE-	0.8
18-064	AR+NE-	0.3
18-064	AR+NE-	0.3
18-064	AR+NE-	0.3
18-064	AR+NE-	0.1
18-064	AR+NE-	NA
18-064	AR+NE-	0.5
18-064	AR+NE-	0.5
18-077	AR+NE-	0.02
18-077	AR+NE-	0.02
18-077	AR+NE-	0.02
18-077	AR+NE-	0.02
18-077	AR+NE-	0.02
18-077	AR+NE-	0.1
18-078	AR+NE-	0.2
18-078	AR+NE-	0.7
18-078	AR+NE+	0.8
18-078	AR+NE-	0.3
18-078	AR+NE-	0.1
18-078	AR+NE-	0.6
18-078	AR+NE-	0.5
18-078	AR+NE-	0.6
18-078	AR+NE-	0.8
18-078	AR+NE+	0.9
18-078	AR+NE-	0.8
18-078	AR+NE+	0.8
18-078	AR+NE+	0.2
18-078	AR+NE+	0.3
18-082	AR+NE-	0.1
18-082	AR+NE-	0.2
18-082	AR+NE-	0.3
18-082	AR+NE-	0.1
18-082	AR+NE-	0.05
18-082	AR+NE-	0.15
18-082	AR+NE-	0.1
18-087	AR+NE-	0.7
18-087	AR+NE-	0.6
18-087	AR+NE+	0.2
18-087	AR+NE+	0.4
18-087	AR+NE-	0.1
18-087	AR+NE-	0.05
18-112	AR+NE-	0.01
18-112	AR+NE-	0.01
18-112	AR+NE+	0.5
18-112	AR+NE-	0.5
18-112	AR+NE+	0.5
18-112	AR+NE-	0.5
18-112	AR+NE-	0.7
18-112	AR+NE+	0.9
18-112	AR+NE+	0.8
18-112	AR+NE-	0.8
18-112	AR+NE-	0.5
18-112	AR+NE-	0.5
18-115	AR+NE-	0.3
18-115	AR+NE-	0.05
18-115	AR+NE-	0.3
18-115	AR+NE-	0.3
18-115	AR+NE-	0.3
18-115	AR+NE-	0.4
18-115	AR+NE-	0.4
18-115	AR+NE+	0.4
18-115	AR+NE+	0.3
18-123	AR+NE+	0.8
18-123	AR+NE+	0.5
18-123	AR+NE+	0.8
18-123	AR+NE+	0.5
19-029	AR+NE-	0.02
19-029	AR+NE-	0.2
19-026	AR+NE-	0.5
19-026	AR+NE-	0.4
19-026	AR+NE-	0.6
19-026	AR+NE-	0.7
19-026	AR+NE-	0.6
19-026	AR+NE-	0.6
19-026	AR+NE-	NA
19-026	AR+NE-	0.3
19-026	AR+NE-	0.5
19-026	AR+NE-	0.3
19-026	AR+NE-	0.3
19-026	AR+NE-	0.4
19-026	AR+NE-	0.4
19-026	AR+NE-	0.02
19-026	AR+NE-	0.7
19-028	AR+NE-	0.01
19-028	AR+NE-	0.01
19-028	AR+NE-	NA
19-028	AR+NE-	0.02
19-028	AR+NE+	0.02
19-028	AR+NE-	0.01
19-029	AR+NE-	0.1
19-029	AR+NE-	0.1
19-029	AR+NE-	0.3
19-029	AR+NE-	0.1
19-029	AR+NE-	0.2
19-029	AR+NE-	0.2
19-029	AR+NE-	0.5
19-029	AR+NE-	0.1
19-029	AR+NE-	0.02
19-029	AR+NE-	0.3
19-029	AR+NE-	0.2
19-029	AR+NE-	0.6
19-029	AR+NE-	0.5
19-029	AR+NE-	0.5
19-029	AR+NE-	0.4
19-029	AR+NE-	0.1
19-029	AR+NE-	0.05
19-029	AR+NE-	0.5
19-029	AR+NE-	0.5
19-029	AR+NE+	0.4
19-029	AR+NE-	0.4
19-029	AR+NE-	0.01
19-029	AR+NE-	0.01
19-029	AR+NE-	0.02
19-029	AR+NE-	0.03
19-045	AR+NE+	0.8
19-045	AR+NE+	0.9
19-045	AR-NE+	0.9
19-045	AR-NE+	0.9
19-045	AR-NE+	0.9
19-045	AR-NE+	0.9
19-045	AR+NE+	0.1
19-045	AR+NE-	0.3
19-048	AR+NE-	0.1
19-048	AR+NE-	0.2
19-048	AR+NE-	0.3
19-048	AR+NE-	0.3
19-048	AR+NE-	0.3
19-048	AR+NE-	0.1
19-048	AR+NE+	0.3
19-048	AR+NE-	0.5
19-048	AR+NE+	0.6
19-048	AR+NE-	0.3
19-048	AR+NE-	0.1
19-048	AR+NE-	0.4
19-048	AR+NE+	0.05
19-048	AR-NE+	0.05
19-048	AR+NE-	0.3
19-048	AR+NE-	0.1
19-048	AR+NE-	0.02
19-048	AR+NE-	0.2
19-048	AR+NE-	0.1
19-048	AR+NE-	0.2
19-048	AR+NE-	0.1
19-048	AR+NE-	0.1
19-048	AR+NE-	0.3
19-048	AR+NE-	0.2
19-048	AR+NE+	0.3
19-048	AR+NE-	0.5
19-050	AR+NE-	0.3
19-050	AR+NE-	0.1
19-050	AR+NE-	0.2
19-050	AR+NE-	0.2
19-050	AR+NE-	0.2
19-050	AR+NE-	0.1
19-050	AR+NE-	0.1
19-050	AR+NE-	0.2
19-050	AR+NE-	0.4
19-050	AR+NE-	NA
19-050	AR+NE-	0.05
19-050	AR+NE-	0.2
19-050	AR+NE-	0.2

[truncated: 16 more sheets: Figure 4B, Figure 4C, Figure 4D, Figure 4E, Figure 5B, Figure 5C, Figure 5D, Figure 5E, Figure 5F, Supplementary Figure 6B, Supplementary Figure 6C, Supplementary Figure 6D, Supplementary Figure 8A, Supplementrary Figure 8B, Supplementary Figure 8C, Supplementary Figure 8D]
